# Supplementary material for: Tackling Losartan Contamination: The Promise of Peroxymonosulfate/Fe(II) Advanced Oxidation Processes
Source: Molecules. 2024 May 10;29(10):2237. doi: 10.3390/molecules29102237 (PMC11123791; doi:10.3390/molecules29102237)
Supplement: Supplementary file 1 [file molecules-29-02237-s001.zip]

Archive with 1 entries (1 files):
- molecules-2984723-supplementary.pdf
